# Supplementary material for: TRPC6 Deficiency Attenuates Mitochondrial and Cardiac Dysfunction in Heart Failure with Preserved Ejection Fraction Induced by High-Fat Diet Plus L-NAME
Source: Int J Mol Sci. 2025 Sep 25;26(19):9383. doi: 10.3390/ijms26199383 (PMC12524895; doi:10.3390/ijms26199383)
Supplement: Supplementary file 1 [file ijms-26-09383-s001.zip]

Archive with 2 entries (2 files):
- ijms-3624736-supplementary.pdf
- ijms-3624736-supplementary.pptx
